# Supplementary material for: Predictors of Remission in Severe Childhood Immune Thrombocytopenia
Source: Diagnostics (Basel). 2023 Jan 17;13(3):341. doi: 10.3390/diagnostics13030341 (PMC9914323; doi:10.3390/diagnostics13030341)
Supplement: Supplementary file 1 [file diagnostics-13-00341-s001.zip]

Archive with 1 entries (1 files):
- diagnostics-2111588-supplementary.pdf
